# Supplementary material for: From efficacy to effectiveness: a comprehensive framework for monitoring, evaluating and optimizing seasonal malaria chemoprevention programmes
Source: Malar J. 2024 Feb 2;23:39. doi: 10.1186/s12936-024-04860-y (PMC10837904; doi:10.1186/s12936-024-04860-y)
Supplement: Supplementary file 1 — Additional file 1. [file 12936_2024_4860_MOESM1_ESM.xlsx]

## Sheet: Indicator Grid
	Framework	Objective	Indicator name	Indicator Definition	Aggregation Level	Data source / Collection tools	Frequency
	Inputs	Supply and demand	Number of courses procured for children 3-11 months	Number of courses (N)	Country	Operations tracker	Cycle
			Number of courses procured for children 12-59 months	Number of courses (N)	Country	Operations tracker	Cycle
			Expenditure per capita	Total costs of SMC programme (N)	Country	Budget	Round
				Total target population 3-59 months (D)		Micro-plan
		Fidelity	Community distributors recruited for the campaign	Number of community distributors recruited for the campaign (N)	Country; District	Micro-plan	Round
			Field supervisors recruited for the campaign	Number of field supervisors recruited for the campaign (N)	Country; District	Micro-plan	Round
			Training materials sets procured	Number of training material sets procured (N)	Country; District	Micro-plan	Round
		Quality	Percentage of distributors speaking local language	Number of community distributors recruited for the campaign and speak appropriate language (N)	District	Personnel biodata	Round
				Number of community distributors recruited for the campaign (D)		Micro-plan
			Ratio of female to male distributors recruited	Number of female distributors recruited for the campaign	Country; District	Personnel biodata	Round
				Number of male distributors recruited for the campaign		Personnel biodata
		Acceptability	Town criers recruited	Number of town criers recruited (N)	Country; District	Micro-plan	Round
			SMC sensitization materials procured	Number of SMC sensitization materials procured (N)	Country; District	Micro-plan	Round
		Decision Making	Proportion of final microplans that include a data quality plan (including SOP)	Number of microplans that include a data quality plan (N)	Country; District	Micro-plan	Round
				Total number of microplans (D)		Micro-plan
			Supervision tool sets procured	Number of supervision tool sets procured (N)	Country; District	Micro-plan	Round
			Distribution kits procured	Number of distribution kits procured (N)	Country; District	Micro-plan	Round
	Process	Supply and demand	Supply received on time	Yes (1) /No (0) (N)	Country; District	Work plan	Cycle
			Adequate supply procured for target population by age group	Number of courses procured 3–<12 months, 12–59 months (N)	Country; District	Inventory control card	Cycle
				Eligible population (D)		National census projections/ microplan
		Fidelity	SMC distribution started on time	Yes (1) /No (0) (N)	Country; District	Ministry of health	Cycle
			In-process monitoring survey started on time	Yes (1) /No (0) (N)	Country; District	Work plan	Cycle
			End-of-round survey started on time	Yes (1) /No (0) (N)	Country; State	Work plan	Round (within 28 days after last cycle)
		Quality	Trainings carried out on time	Yes (1) /No (0) (N)	Country	Work plan	Round
			Supportive supervision carried out	Yes (1) /No (0) (N)	Country	Work plan	Round
		Acceptability	SBCC activities happened on time	Yes (1) /No (0) (N)	Country; District	Work plan	Round
			Training of town criers carried out on time	Yes (1) /No (0) (N)	Country; District	Work plan	Round
			Sensitization materials arrived at health facilities on time	Yes (1) /No (0) (N)	Country; District	Work plan	Round
		Decision Making	End-of-cycle reports received on time	Yes (1) /No (0) (N)	Country; District	End-of-cycle report, Work plan	Cycle
			Supervision reports completed	Yes (1) /No (0) (N)	Country; District	Supervision reports, Work plan	Cycle
			In-process monitoring surveys carried out on time	Yes (1) /No (0) (N)	Country; District	Work plan	Cycle
	Outputs	Supply and demand	Percentage of health centres with adequate stocks of SMC drugs	Number of health centres with stocks of SMC drugs sufficient for each cycle (N)	Country; District	Operations tracker	Cycle
				Number of health centres engaged in SMC Programme (D)		Micro-plan
			Number of courses administered by community distributor per cycle	Number of eligible children received SMC overall, 3–12 months, 12–59 months (N)	Country; District	End-of-cycle report	Cycle
				Number of community distributors enrolled that cycle (D)
			Unit cost per course delivered	Total costs of SMC programme (N)	Global; Country	Budget	Round
				Number of courses delivered (D)		End-of-cycle report
		Fidelity	Distributors per capita of target population	Number of distributors selected for the campaign (N)	Country; District	Micro-Plan	Cycle
				Eligible population (D) Per 1000		National census projections/ Micro-plan
			Ratio of supervisors to distributors	Number of distributors selected for the campaign (N)	Country; District	Micro-plan	Round
				Number of field supervisors recruited for the campaign (D)		Micro-plan
		Quality	Percentage of community distributors trained on SMC	Number of distributor passed training and selected for the campaign (N)	Country	Work plan	Round
				Number of community distributors recruited for the campaign (D)
			Percentage of supervisors trained on SMC	Number of supervisors passed training and selected for the campaign (N)	Country	Work plan	Round
				Number of supervisors recruited for the campaign (D)
			Number of courses administered per distributor pair per day	Number of courses delivered (N)	Country; District	End-of-cycle report	Cycle
				Number of distributor pairs selected for the campaign * Number of distribution days (D)		Micro-plan; Work-plan
			Percentage of community distributors who received supervision visits during the SMC campaign	Number of community distributors received supervised visit during distribution (N)	Country; District	Supervision checklists	Cycle
				Number of distributor pairs selected for the campaign (D)		Micro-plan
		Acceptability	Number of SBCC activities implemented during SMC campaign	Number of broadcasts and other SBCC activities implemented during SMC campaign (N)	Country; District	Work plan	Round
			Number of health workers/personnel trained on SBCC	Number of health workers/personnel trained in SBCC (N)	Country; District	Micro-plan	Round
		Decision Making	Distribution kits per community distributor	Number of distribution kits received at the district level (N)	Country; District	Micro-plan	Cycle
				Number of distributors selected for the campaign (D)		Micro-plan
			Supervision tool sets per field supervisor	Number of supervision tool sets received at the district level (N)	Country; District	Micro-plan	Cycle
				Number of field supervisors recruited for the campaign (D)		Micro-plan
			Percentage of health centres with adequate reporting forms, supervision tools and supply tracking system for SMC	Number of health centres with adequate reporting forms, supervision tools and supply tracking system for SMC (N)	Country; District	Micro-plan	Cycle
				Total number of health centres (D)		Micro-plan
			Performance criteria met for: ● Compounds reached ● Households reached ● Eligible children administered SPAQ ● Eligible children received follow-up home courses* ● SMC delivery supervised by distributor ● Blister retention ● Card retention ● Follow-up home courses* marked on card ● Refusal ● SMC awareness ● Confidence in SMC ● SMC knowledge (follow-up home courses*) ● SMC knowledge (adverse event)	Yes (1) /No (0) (N)	Cluster/Monitoring Area	In-process monitoring survey	Cycle
		Safety	Child referrals to health facility by community distributor	Number of referrals given by community distributors (N)	Country; District	End-of-cycle report	Cycle
			Severe adverse events	Number of severe adverse events ticked on card by community distributors (N)	Country; District	End-of-cycle report	Cycle
		Coverage	SMC administrative coverage	Number of courses delivered by community distributors (N)	Country; District	End-of-cycle report	Round
				Total target population 3-59 months (D)		National census projections/ Micro-plan
	Outcomes	Supply and demand	Total number of children reached	Number of children administered SMC (N)	Country; District	End-of-cycle report	Round
				Number of cycles in that district (D)		Micro-plan
			SMC coverage by cycle	Number of target children that received SMC (by cycle) (N)	Country; District	End-of-round survey	Round
				Total eligible children sampled (D)
			Stock reconciliation	(courses remaining from previous year + courses procured for this year) - (courses delivered at district/LGA + courses returned from the district) (N)	Country; District	End-of-cycle report, Operations tracker	Round
				Number of courses physically in stock (D)
		Fidelity	Percentage of compounds/households visited (Compound coverage)	Number of compounds/households with one or more eligible children visited (N)	Country; State	End-of-round survey	Round
				Eligible compounds/households (D)
			Percentage of compounds/households where SMC card was retained	Number of compounds/households where card retained (N)	Country; State	End-of-round survey	Round
				Eligible compounds/households (D)
			Percentage of compounds/households caregiver understands the of purpose of SMC	Number of caregivers reporting accurate purpose of SMC (N)	Country; State	End-of-round survey	Round
				Eligible compounds/households (D)
			Percentage of compounds/households caregiver understands the importance of AQ doses	Number of caregivers reporting accurate knowledge of AQ Importance (N)	Country; State	End-of-round survey	Round
				Eligible compounds/households (D)
			Percentage of compounds/households caregiver understands eligibility criteria	Number of caregivers reporting accurate knowledge of eligibility (N)	Country; State	End-of-round survey	Round
				Eligible compounds/households visited by distributor (D)
		Quality	Percentage of compounds/households having blisters with tablets remaining	Number of compounds/households having blisters with tablets remaining (N)	Country; District	End-of-round survey	Round
				Number of compounds/households where blister retained (D)
			Percentage of children administered SP & AQ on Day 1 of cycle and supervised (DOT)	Number of eligible children administered SPAQ and supervised on Day 1 (DOT) (N)	Country; District	End-of-round survey	Round
				Number of eligible children who received a home visit by distributor (D)
			Percentage of children who were given the full three daily doses of SPAQ at cycle 1 and ticked on card	Number of compounds/households where AQ doses ticked during cycle 1(N)	Country; District	End-of-round survey	Round
				Number of compounds/households where card retained (D)
		Acceptability	SMC refusal rate	Number of compounds/households refusing SMC (N)	Country; District	End-of-round survey	Round
				Eligible compounds/households visited by distributor (D)
			Self-reported belief in efficacy of SMC	Number of caregivers reporting confidence in SMC efficacy (N)	Country; District	End-of-round survey	Round
				Eligible compounds/households visited by distributor (D)
			Percentage of caregivers who remember key SBC message about SMC	Number of caregivers reporting hearing SBC messages (N)	Country; District	End-of-round survey	Round
				Eligible compounds/households visited by distributor (D)
		Decision Making	In-process monitoring decision action taken before the next cycle	Sampled units action taken before the start of the next cycle (N)	District	In-process monitoring survey	Cycle
				Sampled units decision criterion met (D)
		Safety	Percentage of children who experienced an adverse reaction to SMC reported by caregiver	Number of caregiver reported severe adverse events (N)	Country; District	End-of-round survey	Round
				Eligible compounds/households visited by distributor (D)
		Coverage	Percentage of target children that have received all planned SMC cycles	Number of children received all cycles (N)	Country; District	End-of-round survey	Round
				Eligible compounds/households visited by distributor (D)
			Percentage of children aged 5–10 years administered SPAQ	Number of children 5-10 years received any dose of SPAQ (N)	Country; District	End-of-round survey	Round
				Children over 5 within compounds/households visited by distributor (D)
	Impact	Malaria prevention	Incidence of clinically diagnosed malaria cases in children under 5	Number of clinically diagnosed malaria cases in children under 5 (N)	Country; District	HMIS	Round
				Eligible population per 1000 (D)		HF catchment
			Incidence of confirmed malaria cases in children under 5	Number of confirmed malaria cases in children under 5 (RDT or microscopy) (N)	Country; District	HMIS	Round
				Eligible population per 1000 (D)		HF catchment
			Incidence of confirmed severe malaria cases in children under 5	Number of confirmed severe cases in children under 5 (N)	Country; District	HMIS	Round
				Eligible population (D)		HF catchment
			Incidence of malaria hospitalisations in children under 5	Number of hospital referrals for malaria in children under 5 (N)	Country; District	HMIS	Round
				Eligible population per 1000 (D)		HF catchment
			Incidence of malaria-atrributed mortality in children under 5	Number of deaths attributable to malaria in children under 5 (N)	Country; District	HMIS	Round
				Eligible population (D)		HMIS
			Malaria parasite prevalence in children under 5	Number of children with malaria detected in children under 5 (RDT or microscopy) (N)	Country; District	DHS	When available
				Total population tested (D)
			Incidence of anaemia in children under 5	Number of children under 5 diagnosed with anaemia (N)	Country; District	HMIS	Round
				Eligible population (D)		HF catchment
			Ratio of confirmed cases in children under-5 to over- five	Number of confirmed malaria cases in children under 5 (RDT or microscopy) (N)	Country; District	HMIS	Round
				Number of confirmed malaria cases in children over 5 (RDT or microscopy) (N)		HMIS
		Abbreviation	Meaning
		DHS	Demographic health survey
		D	Denominator
		DOT	Directly observed therapy
		HF	Health facility
		HMIS	Health management information system
		N	Numerator
		RDT	Rapid diagnostic test
		SMC	Seasonal malaria chemoprevention
		SBCC	Social behaviour change communication
		SPAQ	Sulfadoxine-pyrimethamine + amodiaquine
